# Supplementary material for: A Unified Method for Detecting Phylogenetic Signals in Continuous, Discrete, and Multiple Trait Combinations
Source: Ecol Evol. 2025 Mar 20;15(3):e71106. doi: 10.1002/ece3.71106 (PMC11925719; doi:10.1002/ece3.71106)
Supplement: Supplementary file 1 — Appendix S1. [file ECE3-15-e71106-s002.xlsx]

## Sheet: Trait information
	Trait information
	Full name	Trait category	Statistical type	Variable type	Trait number (ID) in ReptTraits dataset
	Maximum Longevity (years)	Morphology	Quantitative	Continuous	T19
	Maximum body mass (g)	Morphology	Quantitative	Continuous	T20
	Maximum length ("SVL", mm)/straight carapace length for turtles ("SCL", mm)	Morphology	Quantitative	Continuous	T22
	Dorsal colour	Morphology	Nominal	Discrete	T14
	Dorsal pattern	Morphology	Nominal	Discrete	T15
	Diet	Behaviour	Nominal	Discrete	T11
	Active time	Behaviour	Nominal	Discrete	T13
	Hatchling/neonate mass (g)	Life history	Quantitative	Continuous	T26
	Mean number of offspring per litter or number of eggs per clutch	Life history	Quantitative	Continuous	T29
	Main biogeographic region	Habitat variables	Nominal	Discrete	T1
	Microhabitat	Habitat variables	Nominal	Discrete	T2
	Habitat type	Habitat variables	Nominal	Discrete	T3
	Mean Annual Temperature (°C)	Habitat variables	Quantitative	Continuous	T6
	Temperature Seasonality(standard deviation*100)	Habitat variables	Quantitative	Continuous	T7
	IUCN redlist assessment	Conservation	Ordinal	Discrete	T39
	IUCN population trend	Conservation	Ordinal	Discrete	T40
	Note 1: This datasheet is an excerpt of ecological trait data for turtles extracted from the ReptTraits dataset. For detailed descriptions of the traits and additional information, please refer to Oskryko et al. (2024).
	Note 2: Oskyrko, O., Mi, C., Meiri, S. et al. ReptTraits: a comprehensive dataset of ecological traits in reptiles. Sci Data 11, 243 (2024). https://doi.org/10.1038/s41597-024-03079-5

## Sheet: Data
specie	Maximum Longevity (years)	Maximum body mass (g)	Maximum length ("SVL", mm)/straight carapace length for turtles ("SCL", mm)	Dorsal colour	Dorsal pattern	Diet	Active time	Hatchling/neonate mass (g)	Mean number of offspring per litter or number of eggs per clutch	Main biogeographic region	Microhabitat	Habitat type	Mean Annual Temperature (°C)	Temperature Seasonality(standard deviation*100)	IUCN redlist assessment	IUCN population trend
Acanthochelys_pallidipectoris		872	295	Brown	Uniform	Carnivorous		10.3413	3.5	Neotropic	Aquatic/Terrestrial	Grassland/Wetlands			Endangered	Decreasing
Acanthochelys_spixii	8.2	759	160				Cathemeral		4.5	Neotropic	Aquatic	Wetlands	19.0908	361.719	Near Threatened	Unspecified
Aldabrachelys_gigantea	187	117200	1220	Brown	Uniform	Omnivorous	Cathemeral	80.8	13.5	Afrotropic	Terrestrial	Forest	26.5332	124.014	Vulnerable	Unspecified
Amyda_cartilaginea	7.3	42303	800	Brown/Green	Uniform	Omnivorous	Nocturl		17	Oriental	Aquatic	Forest/Wetlands	25.2057	130.16	Vulnerable	Unspecified
Apalone_ferox	36.75	23463	760			Carnivorous	Diurl	13.04	22	Nearctic	Aquatic	Forest/Wetlands	19.8119	547.055	Least Concern	Unknown
Apalone_mutica	20	4663	356	Brown	Blotched	Omnivorous	Diurl	7.06	12.2	Nearctic	Aquatic	Wetlands	13.7867	884.441	Least Concern	Unknown
Apalone_spinifera	50	14274	54	Brown	Uniform	Omnivorous	Diurl	9.465	18	Nearctic	Aquatic	Wetlands	13.3273	850.145	Least Concern	Stable
Astrochelys_radiata	85	16000	410	Black	Blotched	Herbivorous	Diurl	61	5	Madagascan	Terrestrial	Marine Coastal/Shrubland	24.212	238.562	Critically Endangered	Decreasing
Astrochelys_yniphora	100	14763	430	Brown	Uniform	Herbivorous	Diurl	45	4.29	Madagascan	Terrestrial	Forest/Shrubland	26.9624	93.8383	Critically Endangered	Decreasing
Batagur_baska	21.8	26232	600	Brown	Uniform	Carnivorous		64.575	26	Oriental	Aquatic	Forest/Wetlands	26.2548	275.592	Critically Endangered	Decreasing
Batagur_borneoensis	6.8	50848					Diurl	70.4	12	Oriental	Aquatic	Forest/Marine Neritic	26.0617	49.0679	Critically Endangered	Decreasing
Batagur_dhongoka	6.8	14044						35.2	30	Oriental	Aquatic	Wetlands	25.1444	541.512	Critically Endangered	Decreasing
Batagur_kachuga		21624	560	Blue/Red/Yellow/White	Striped	Herbivorous		55.3	17	Oriental	Aquatic/Terrestrial	Wetlands			Critically Endangered	Decreasing
Batagur_trivittata		23856		Yellow	Striped				25	Oriental	Aquatic/Terrestrial	Wetlands			Critically Endangered	Decreasing
Caretta_caretta	76	250000	2130	Brown/Yellow	Uniform	Carnivorous	Cathemeral	36.5	115	Marine	Marine	Marine Neritic			Vulnerable	Decreasing
Carettochelys_insculpta	38.4	30000	750	Brown/Yellow	Uniform	Omnivorous	Nocturl	36.95	22.5	Australo-Pacific	Aquatic	Wetlands	25.6711	120.627	Endangered	Decreasing
Chelodina_burrungandjii		3424	316							Australo-Pacific	Aquatic	Wetlands			Least Concern
Chelodina_canni	37	2130		Brown	Uniform			7.95	11.95	Australo-Pacific	Aquatic	Wetlands
Chelodina_expansa		9450	500	Brown	Uniform	Carnivorous		18.34	28	Australo-Pacific	Aquatic	Wetlands
Chelodina_gunaleni		1736	239	Brown	Uniform					Australo-Pacific	Aquatic/Terrestrial	Forest
Chelodina_longicollis	37	1293	282	Black/Brown	Uniform	Omnivorous	Nocturl	7.3	13.9	Australo-Pacific	Aquatic	Wetlands	18.4003	496.229
Chelodina_mccordi		1771	240	Brown	Uniform			10	8	Oriental	Aquatic/Terrestrial	Wetlands			Critically Endangered	Decreasing
Chelodina_novaeguineae	37	3016		Brown	Blotched	Carnivorous		7.95	75	Australo-Pacific	Aquatic	Wetlands	25.0969	241.592	Least Concern	Unspecified
Chelodina_parkeri	30	4478	350	Brown	Uniform	Carnivorous		12	12	Australo-Pacific	Aquatic/Terrestrial	Forest/Wetlands			Near Threatened	Decreasing
Chelodina_pritchardi		1548								Australo-Pacific	Aquatic/Terrestrial	Wetlands			Vulnerable	Decreasing
Chelodina_reimanni	37	1365	370	Black/Brown	Uniform	Carnivorous		7.95	11.95	Australo-Pacific	Aquatic/Terrestrial	Wetlands			Near Threatened	Unspecified
Chelodina_rugosa		5356		Brown	Uniform	Carnivorous			12	Australo-Pacific	Aquatic/Terrestrial	Wetlands
Chelodina_steindachneri		1297		Brown/Yellow	Uniform					Australo-Pacific	Aquatic/Terrestrial	Wetlands
Chelonia_mydas	75	230000	1500	Black/Brown	Uniform	Omnivorous	Cathemeral	46.9	112.5	Marine	Marine	Wetlands			Endangered	Decreasing
Chelonoidis_chilensis	19.8	15129	433	Brown/Yellow	Striped	Herbivorous	Cathemeral	34.3	3	Neotropic	Terrestrial	Forest	19.2042	482.23	Vulnerable	Unspecified
Chelydra_acutirostris	47	34000						12.175	26.45	Neotropic
Chelydra_rossignonii	47	7710		Brown/Gray/Yellow	Uniform	Omnivorous	Nocturl	12.175	26.45	Neotropic	Aquatic	Wetlands			Vulnerable	Unknown
Chelydra_serpentina	50	35000	500	Brown/Yellow	Uniform	Omnivorous	Nocturl	12.175	26.45	Nearctic	Aquatic	Marine Coastal/Wetlands	10.9975	913.227	Least Concern	Stable
Chersina_angulata	32	7658	125	Brown/Yellow	Blotched	Herbivorous	Cathemeral	27.75	1	Afrotropic	Terrestrial	Marine Coastal/Shrubland	17.0787	406.016	Least Concern	Stable
Chitra_chitra		168181	1500	Black/Brown	Uniform				100	Oriental	Aquatic/Terrestrial				Critically Endangered	Decreasing
Chitra_indica		201781		Green	Uniform	Carnivorous		15.2	102	Oriental	Aquatic	Wetlands			Endangered	Unspecified
Chitra_vandijki		111954	1000							Oriental	Aquatic/Terrestrial	Wetlands			Critically Endangered	Decreasing
Chrysemys_dorsalis	20.6	596	140	Brown	Striped	Omnivorous	Diurl	5.295	4.2	Nearctic	Aquatic	Wetlands	17.9127	720.373
Chrysemys_picta	61	2006	250	Black	Uniform	Omnivorous	Diurl	5.295	6	Nearctic	Aquatic	Wetlands	9.26566	909.987	Least Concern	Stable
Claudius_angustatus	16.1	733	165	Brown	Blotched	Carnivorous	Cathemeral	3.5	4	Neotropic	Arboreal/Saxicolous/Terrestrial	Wetlands	24.5215	181.03	Near Threatened	Unspecified
Clemmys_guttata	110	305	120	Black	Blotched	Omnivorous	Cathemeral	6.6	4.29	Nearctic	Aquatic	Forest/Wetlands	11.4951	841.419	Endangered	Decreasing
Cuora_amboinensis	38.2	2261	250	Black/Brown	Uniform	Omnivorous	Nocturl	19.5	2	Oriental	Arboreal/Saxicolous/Terrestrial	Forest/Wetlands	24.9837	136.256	Endangered	Decreasing
Cuora_aurocapitata	4.3	604					Nocturl		3	Oriental	Arboreal/Saxicolous/Terrestrial		16.3762	841.859	Critically Endangered	Unspecified
Cuora_bourreti	19.1	901	200	Brown	Uniform			13.8	2	Oriental	Terrestrial	Forest			Critically Endangered	Decreasing
Cuora_flavomarginata	19.1	1127		Brown/Yellow	Striped	Carnivorous	Cathemeral	13.8	2	Oriental	Arboreal/Saxicolous/Terrestrial		17.7582	759.424	Endangered	Unspecified
Cuora_galbinifrons		1177		Brown/Yellow	Blotched				2	Oriental	Terrestrial	Forest			Critically Endangered	Decreasing
Cuora_mccordi		420	180	Brown/Red	Uniform			13.5	1.5	Oriental	Aquatic/Terrestrial	Wetlands			Critically Endangered	Unspecified
Cuora_mouhotii		901	170	Brown	Uniform	Carnivorous		4.4	2.5	Oriental	Aquatic/Terrestrial	Forest/Wetlands			Endangered	Decreasing
Cuora_pani		648								Oriental	Aquatic/Terrestrial	Wetlands			Critically Endangered	Unspecified
Cuora_picturata		901		Brown	Uniform				2	Oriental	Terrestrial				Critically Endangered	Decreasing
Cuora_trifasciata	31.9	3767	250	Brown	Striped	Carnivorous	Cathemeral		2	Oriental	Arboreal/Saxicolous/Terrestrial	Forest/Wetlands	21.0372	497.446	Critically Endangered	Decreasing
Cuora_yunnanensis		850		Brown	Uniform				8	Oriental	Aquatic/Terrestrial	Wetlands			Critically Endangered	Decreasing
Cuora_zhoui		833		Brown	Uniform					Oriental	Aquatic/Terrestrial	Wetlands			Critically Endangered	Unspecified
Cyclanorbis_senegalensis	6.4	11099	350	Brown	Uniform	Carnivorous				Afrotropic	Aquatic	Savan/Wetlands	27.196	217.123	Vulnerable	Decreasing
Cyclemys_atripons		1924		Brown/Red						Oriental	Aquatic/Terrestrial	Forest/Wetlands			Endangered	Decreasing
Cyclemys_dentata	14.8	1387	240	Brown		Omnivorous	Cathemeral	13.2	3	Oriental	Arboreal/Saxicolous/Terrestrial	Forest/Wetlands	24.9204	143.461	Near Threatened	Decreasing
Cyclemys_fusca		2064		Black/Brown	Striped					Oriental	Aquatic/Terrestrial	Forest/Wetlands			Least Concern	Stable
Cyclemys_pulchristriata		1725		Brown/Red	Striped				12.5	Oriental	Aquatic/Terrestrial	Forest/Wetlands			Endangered	Decreasing
Cycloderma_aubryi		18762		Brown	Uniform	Carnivorous				Afrotropic	Aquatic/Terrestrial	Forest/Wetlands			Vulnerable	Decreasing
Cycloderma_frenatum		14970		Brown				17.9	18	Afrotropic	Aquatic/Terrestrial	Wetlands			Endangered	Decreasing
Dermatemys_mawii	11.3	25000	600	Black/Brown	Uniform	Herbivorous	Nocturl	40.8	10	Neotropic	Aquatic	Forest/Wetlands	24.7747	173.114	Critically Endangered	Decreasing
Dermochelys_coriacea	30	950000	2700	Black/Brown	Uniform	Carnivorous	Cathemeral	81.95	110	Marine	Marine	Marine Oceanic			Vulnerable	Decreasing
Dogania_subplana		4329	350	Brown/Gray	Blotched	Carnivorous	Cathemeral			Oriental	Aquatic/Terrestrial	Forest/Wetlands			Least Concern	Stable
Elseya_albagula	21.8	8078	450	Black/Brown	Uniform	Herbivorous	Cathemeral	15.7	5	Australo-Pacific	Marine	Marine Oceanic
Elseya_branderhorsti		10435	400	Black/Brown	Uniform					Australo-Pacific	Aquatic/Terrestrial	Wetlands			Vulnerable	Unspecified
Elseya_irwini	30	4602		Black/Yellow	Blotched		Nocturl	15.7	5	Australo-Pacific	Aquatic	Wetlands	22.9265	398.85
Elseya_lavarackorum	21.8	4295	350	Brown	Uniform	Herbivorous		15.7	5	Australo-Pacific	Aquatic
Elseya_novaeguineae	15.9	4295						15.7	6	Australo-Pacific	Aquatic	Wetlands	25.17	55.5848	Least Concern	Unspecified
Elusor_macrurus	30	6067	500	Brown/Red	Blotched	Omnivorous	Cathemeral			Australo-Pacific	Aquatic	Wetlands	20.6791	364.683	Endangered	Unspecified
Emydura_macquarii	25.5	4955					Diurl	10.075	13.2	Australo-Pacific	Aquatic	Wetlands	20.8582	489.342
Emydura_subglobosa	50	2130		Brown	Uniform	Omnivorous	Diurl	8.92	8	Australo-Pacific	Aquatic	Wetlands	25.2344	192.755
Emydura_tanybaraga		2550	285	Brown	Striped			8.92	8	Australo-Pacific	Aquatic
Emydura_victoriae	77	3016		Brown	Uniform					Australo-Pacific	Aquatic
Emys_orbicularis	120	1599	380	Black/Brown		Omnivorous	Cathemeral		9	Palearctic	Aquatic	Wetlands	9.26013	864.328	Near Threatened	Unspecified
Emys_trinacris		800	145	Black/Brown						Palearctic	Aquatic	Wetlands			Data Deficient	Unknown
Erymnochelys_madagascariensis		11155		Brown	Uniform				22	Madagascan	Aquatic/Terrestrial	Wetlands			Critically Endangered	Decreasing
Geochelone_elegans	24.3	9519		Brown/Yellow	Blotched	Herbivorous	Cathemeral	28	5.29	Oriental	Terrestrial	Forest/Grassland/Shrubland	26.9139	303.865	Vulnerable	Decreasing
Geochelone_platynota	50	4981		Brown/Yellow	Blotched		Nocturl	28	5.29	Oriental	Terrestrial	Forest/Shrubland	25.4875	257.114	Critically Endangered	Increasing
Geoclemys_hamiltonii	19.2	9032	410	Black	Blotched				15.5	Oriental	Aquatic/Terrestrial	Wetlands			Endangered	Decreasing
Geoemyda_japonica		683				Omnivorous	Crepuscular	6.15	1	Oriental	Aquatic	Wetlands	25.2163	579.504	Endangered	Unspecified
Geoemyda_spengleri	20	362		Brown/Yellow	Uniform		Diurl	6.15	1	Oriental	Terrestrial	Forest/Wetlands	20.9108	482.251	Endangered	Decreasing
Glyptemys_insculpta	60	1599	234	Brown/Yellow	Blotched	Omnivorous	Diurl	13.49	8	Nearctic	Terrestrial	Forest/Grassland/Shrubland/Wetlands	7.85418	939.993	Endangered	Decreasing
Glyptemys_muhlenbergii	40	243	94	Brown	Blotched	Omnivorous	Diurl	4.64	3	Nearctic	Arboreal/Saxicolous/Terrestrial		10.9675	835.109	Critically Endangered	Unknown
Gopherus_agassizii	100	10956	360	Brown/Green	Uniform	Herbivorous	Cathemeral	35.95	5.89	Nearctic	Terrestrial	Shrubland	18.2236	794.081	Critically Endangered	Unspecified
Gopherus_berlandieri	60	3022		Brown	Uniform			33.9	2.8	Nearctic	Terrestrial		22.4962	518.529	Least Concern	Unspecified
Gopherus_flavomarginatus	15.8	10956	460	Brown	Uniform		Nocturl		5.2	Nearctic	Terrestrial	Desert/Shrubland	20.2807	589.92	Critically Endangered	Decreasing
Gopherus_morafkai		4936								Nearctic	Terrestrial
Gopherus_polyphemus	60	10008	280	Black/Brown/Gray	Uniform	Herbivorous	Diurl	40.95	6.6	Nearctic	Terrestrial	Desert/Shrubland	19.6104	568.943	Vulnerable	Unspecified
Graptemys_barbouri	31.7	4269	320	Black	Blotched	Carnivorous	Diurl	18.9	8.5	Nearctic	Aquatic	Wetlands	17.6961	664.942	Vulnerable	Decreasing
Graptemys_caglei	14.5	1249	180	Brown	Blotched	Carnivorous	Diurl		3.5	Nearctic	Aquatic	Wetlands	21.5818	635.635	Endangered	Decreasing
Graptemys_ernsti		2865	285	Brown/Green	Uniform	Carnivorous			7	Nearctic	Aquatic	Wetlands			Near Threatened	Decreasing
Graptemys_flavimaculata	9	1130	190	Brown	Blotched	Omnivorous	Diurl	10.18	6	Nearctic	Aquatic	Wetlands	18.3129	670.413	Vulnerable	Decreasing
Graptemys_geographica	20	2473	270	Brown/Yellow	Blotched	Carnivorous	Diurl	11.23	12	Nearctic	Aquatic	Wetlands	11.6977	911.542	Least Concern	Stable
Graptemys_gibbonsi	36.9	3147		Brown/Green	Uniform			14.18	6.5	Nearctic	Aquatic/Terrestrial	Wetlands			Endangered	Decreasing
Graptemys_oculifera	20.3	1417	220	Brown/Yellow	Blotched		Diurl	10.18	7.5	Nearctic	Aquatic	Wetlands	18.5462	661.774	Vulnerable	Unknown
Graptemys_pearlensis	20	3147		Brown	Uniform		Diurl		6.4	Nearctic	Aquatic	Wetlands	19.0449	632.633	Endangered	Decreasing
Graptemys_pulchra	20	2549	292	Black/Green	Striped	Carnivorous	Diurl	14.18	29	Nearctic	Aquatic	Wetlands	17.986	676.002	Near Threatened	Unknown
Graptemys_versa	35.4	1477	214	Brown/Green	Uniform	Omnivorous	Diurl	9.76	8	Nearctic	Aquatic				Least Concern	Stable
Hardella_thurjii	18	32821	610	Black/Brown	Uniform		Nocturl			Oriental	Aquatic	Wetlands	25.0991	577.975	Endangered	Decreasing
Heosemys_annandalii	9.3	26232	510	Black/Brown	Uniform	Herbivorous	Diurl			Oriental	Aquatic	Forest/Wetlands	26.7371	123.952	Critically Endangered	Decreasing
Heosemys_depressa	9	2605	220	Black/Brown	Uniform	Carnivorous	Nocturl			Oriental	Arboreal/Saxicolous/Terrestrial	Forest/Wetlands	24.8032	223.303	Critically Endangered	Decreasing
Heosemys_grandis	29.6	14044		Black	Uniform	Omnivorous	Diurl		5	Oriental	Arboreal/Saxicolous/Terrestrial	Forest/Wetlands	26.2961	144.907	Critically Endangered	Decreasing
Heosemys_spinosa	22.1	1790	220	Black	Blotched	Omnivorous	Nocturl	29.7	1	Oriental	Arboreal/Saxicolous/Terrestrial	Forest/Wetlands	25.2429	38.7022	Endangered	Decreasing
Hydromedusa_tectifera	12.4	3016		Black	Uniform	Carnivorous	Nocturl		4	Neotropic	Aquatic	Wetlands	20.2326	323.633
Indotestudo_elongata	14.1	8209	300	Yellow	Uniform	Omnivorous	Nocturl	47	4	Oriental	Terrestrial	Forest/Shrubland	24.2027	294.881	Critically Endangered	Decreasing
Indotestudo_forstenii	32.1	5449		Black	Blotched		Crepuscular	44.9	4	Oriental	Terrestrial	Forest/Wetlands	23.548	28.6682	Critically Endangered	Decreasing
Indotestudo_travancorica	11.8	6467	330			Omnivorous	Diurl	47	4	Oriental	Terrestrial	Grassland	25.2564	124.317	Vulnerable	Unspecified
Kinixys_belliana	26.5	2405	220	Brown/Yellow	Uniform	Omnivorous	Nocturl	36.08	2.3	Afrotropic	Terrestrial	Savan	24.8566	153.976
Kinixys_erosa	24.8	10956		Brown/Yellow	Uniform	Omnivorous	Nocturl		2.5	Afrotropic	Arboreal/Saxicolous/Terrestrial	Forest/Wetlands	24.0012	86.773	Data Deficient	Unspecified
Kinixys_homeana	4.5	2210		Brown/Yellow	Blotched	Omnivorous	Crepuscular		3	Afrotropic	Terrestrial	Forest	24.5869	98.3899	Critically Endangered	Decreasing
Kinixys_zombensis	26.5	1202						36.08	2.3	Afrotropic
Kinosternon_baurii	49.7	269	120	Brown	Striped	Omnivorous	Diurl	4.45	2.55	Nearctic	Arboreal/Saxicolous/Terrestrial	Forest/Shrubland/Wetlands	19.1625	574.466	Least Concern	Unknown
Kinosternon_chimalhuaca		665		Brown	Striped					Neotropic	Aquatic/Terrestrial	Wetlands			Least Concern	Unknown
Kinosternon_creaseri		306		Brown	Uniform				1	Neotropic	Aquatic/Terrestrial	Forest/Shrubland/Wetlands			Least Concern	Stable
Kinosternon_dunni		964								Neotropic	Aquatic				Vulnerable	Unspecified
Kinosternon_durangoense	39.9	484						4.84	4.78	Nearctic	Aquatic/Terrestrial	Wetlands			Data Deficient	Unknown
Kinosternon_flavescens	40	733		Brown/Yellow	Uniform	Omnivorous	Diurl	4.84	4.78	Nearctic	Arboreal/Saxicolous/Terrestrial	Grassland/Wetlands	15.772	761.82	Least Concern	Unknown
Kinosternon_herrerai	19.6	835	130	Brown	Uniform	Omnivorous	Cathemeral		3	Neotropic	Arboreal/Saxicolous/Terrestrial	Wetlands	23.1322	299.894	Near Threatened	Decreasing
Kinosternon_hirtipes	9	1051		Brown	Uniform	Omnivorous	Nocturl	4.82	3.5	Nearctic	Aquatic	Wetlands	18.525	433.59	Least Concern	Decreasing
Kinosternon_integrum	18.6	1567		Brown	Blotched	Omnivorous	Nocturl	6.64	5	Neotropic	Aquatic	Wetlands	19.8882	263.809	Least Concern	Stable
Kinosternon_leucostomum	19.2	882					Nocturl			Neotropic	Arboreal/Saxicolous/Terrestrial	Wetlands	22.913	90.4846
Kinosternon_oaxacae	44.7	882	160	Black/Brown	Blotched	Omnivorous	Nocturl			Neotropic	Aquatic/Terrestrial	Wetlands			Data Deficient	Unknown
Kinosternon_scorpioides	44.8	3458	270	Black/Brown	Blotched	Omnivorous	Cathemeral	6.265	3	Neotropic	Arboreal/Saxicolous/Terrestrial	Wetlands	24.5594	90.4939
Kinosternon_sonoriense	40	882		Brown	Uniform		Diurl	5.22	4.925	Nearctic	Aquatic	Shrubland/Wetlands	18.8551	709.357	Near Threatened	Unknown
Kinosternon_subrubrum	50	306	102	Black/Yellow	Uniform	Omnivorous	Diurl	4.09	3	Nearctic	Aquatic	Wetlands	17.4734	711.231	Least Concern	Unknown
Lepidochelys_olivacea	41	33000	610	Brown/Yellow	Uniform	Carnivorous	Diurl	35.3	110.5	Marine	Marine	Marine Neritic			Vulnerable	Decreasing
Leucocephalon_yuwonoi		3767							1	Oriental	Aquatic/Terrestrial	Forest/Wetlands			Critically Endangered	Decreasing
Lissemys_punctata	17.8	5012	370	Brown	Blotched	Omnivorous		10.885	10.5	Oriental	Aquatic	Wetlands	25.5697	459.017	Vulnerable	Decreasing
Lissemys_scutata	17.8	1429		Brown/Yellow	Blotched	Carnivorous		10.885	10.5	Oriental	Aquatic/Terrestrial	Wetlands			Least Concern	Stable
Macrochelys_temminckii	80	113000	808	Black/Brown/Gray/Green	Blotched/uniform	Carnivorous	Diurl	32.58	24.75	Nearctic	Aquatic	Wetlands	17.0174	756.081	Vulnerable	Unspecified
Malaclemys_terrapin	40	1599	190	Black/Brown/Gray/Yellow	Blotched	Omnivorous	Diurl	8.36	8.5	Nearctic	Aquatic	Marine Neritic	18.5103	601.947	Vulnerable	Decreasing
Malacochersus_tornieri	25.9	1229	178	Brown	Blotched	Herbivorous	Cathemeral	18.88	1	Afrotropic	Terrestrial	Grassland/Rocky/Savan/Shrubland	22.3292	119.301	Critically Endangered	Decreasing
Malayemys_subtrijuga	14.2	1940		Brown	Blotched		Cathemeral			Oriental	Arboreal/Saxicolous/Terrestrial	Wetlands	26.5491	135.179	Near Threatened	Decreasing
Manouria_impressa		7599	350	Brown/Yellow	Uniform	Herbivorous			13.5	Oriental	Terrestrial	Forest			Endangered	Decreasing
Mauremys_annamensis	23.9	3263		Orange/Yellow	Blotched		Nocturl			Oriental	Aquatic	Wetlands	25.0431	282.443	Critically Endangered	Decreasing
Mauremys_caspica	24	2261	250	Black/Brown	Blotched	Omnivorous	Crepuscular		12	Saharo-Sindian	Aquatic	Wetlands	15.0288	913.679
Mauremys_japonica	16.2	2261		Brown	Blotched		Diurl	12.7	6	Palearctic	Aquatic	Wetlands	14.0068	781.558	Near Threatened	Unspecified
Mauremys_leprosa	24.6	2261		Brown	Uniform		Cathemeral	8.33	8.9	Saharo-Sindian	Aquatic	Wetlands	17.3297	663.485
Mauremys_mutica	22.1	1210	195	Brown	Uniform	Omnivorous	Nocturl	94.3	1.5	Oriental	Aquatic	Forest/Shrubland/Wetlands	19.4561	646.433	Critically Endangered	Decreasing
Mauremys_nigricans	18	2775	298	Brown	Uniform		Cathemeral		3.5	Oriental	Aquatic	Wetlands	20.7174	580.612	Endangered	Unspecified
Mauremys_reevesii	24.3	3767		Brown	Uniform		Cathemeral	13	4	Oriental	Aquatic	Wetlands	15.3979	812.761	Endangered	Unknown
Mauremys_rivulata	50	2112	200	Brown/Green	Uniform		Cathemeral	120	12	Saharo-Sindian	Arboreal/Saxicolous/Terrestrial	Wetlands	13.0293	725.401
Mauremys_sinensis	22.8	2833		Gray/Green	Uniform		Cathemeral	14.7	4.5	Oriental	Aquatic	Forest/Wetlands	20.9137	548.613	Critically Endangered	Decreasing
Melanochelys_trijuga	40	7573	450	Black/Brown	Striped	Omnivorous	Crepuscular	48.7	4.5	Oriental	Arboreal/Saxicolous/Terrestrial		25.46	305.94	Least Concern	Decreasing
Mesoclemmys_nasuta	13.5	3451				Carnivorous	Nocturl		5.5	Neotropic	Aquatic	Wetlands	25.1375	66.4426
Mesoclemmys_zuliae		1862						18.3	7	Neotropic	Aquatic/Terrestrial	Wetlands			Vulnerable	Unspecified
Morenia_ocellata		1580								Oriental	Aquatic/Terrestrial	Forest/Marine Intertidal/Wetlands			Endangered	Decreasing
Morenia_petersi		1580	200	Yellow	Blotched				2	Oriental	Aquatic/Terrestrial	Wetlands			Endangered	Decreasing
Myuchelys_bellii	40	3016	300	Brown	Uniform		Crepuscular		15.5	Australo-Pacific	Aquatic	Wetlands	17.1881	454.785	Endangered	Unspecified
Myuchelys_georgesi	29	1581	240	Brown/Yellow	Blotched	Omnivorous			15.5	Australo-Pacific	Aquatic	Wetlands	16.0325	388.336	Data Deficient	Unspecified
Myuchelys_latisternum	26.6	3016	280	Brown	Blotched	Omnivorous		12.05	17	Australo-Pacific	Aquatic	Forest/Savan/Wetlands	23.7398	323.613
Myuchelys_purvisi	26	1754		Black/Brown	Uniform		Diurl			Australo-Pacific	Aquatic	Wetlands	15.8532	399.222	Data Deficient	Unspecified
Nilssonia_formosa		22187								Oriental	Aquatic/Terrestrial	Wetlands			Critically Endangered	Decreasing
Nilssonia_gangetica	14	58757	940	Brown/Yellow	Blotched			25.3	30.2	Oriental	Aquatic	Wetlands	25.7567	529.452	Endangered	Decreasing
Nilssonia_hurum	30	17961		Brown/Yellow	Blotched		Nocturl			Oriental	Aquatic	Wetlands	25.0042	511.77	Endangered	Decreasing
Notochelys_platynota	18.9	6275								Oriental	Arboreal/Saxicolous/Terrestrial	Forest/Wetlands	25.8568	50.1349	Vulnerable	Decreasing
Orlitia_borneensis		58702	800	Black/Brown	Uniform	Carnivorous		28.5	12	Oriental	Aquatic/Terrestrial	Forest/Wetlands			Critically Endangered	Decreasing
Palea_steindachneri	41	7453	445	Brown	Uniform		Diurl		15.5	Oriental	Aquatic	Forest/Wetlands	21.8517	500.266	Critically Endangered	Decreasing
Pangshura_smithii	13.8	1790	220	Brown	Uniform		Diurl	12.41	6.7	Oriental	Aquatic	Wetlands	25.303	579.666	Near Threatened	Decreasing
Pangshura_sylhetensis	140	1210	205	Brown/Yellow	Uniform		Cathemeral		9	Oriental	Aquatic	Wetlands	23.8738	402.066	Critically Endangered	Decreasing
Pangshura_tecta	3.3	2016	230	Brown/Yellow	Uniform		Nocturl	7	7.5	Oriental	Aquatic	Wetlands	24.7574	513.471	Vulnerable	Decreasing
Pangshura_tentoria	11	2833	270	Brown	Uniform	Omnivorous		20	6.25	Oriental	Aquatic	Wetlands	25.4485	463.708	Least Concern	Stable
Pelochelys_bibroni	10.1	72896	1000	Brown/Yellow	Uniform	Omnivorous	Diurl		26	Australo-Pacific	Aquatic	Wetlands	24.7114	59.6639	Vulnerable	Unknown
Pelochelys_cantorii	10	431240	1800	Brown/Yellow	Uniform	Omnivorous	Cathemeral		24	Oriental	Aquatic	Forest/Marine Neritic/Wetlands	25.3209	199.859	Critically Endangered	Decreasing
Pelodiscus_sinensis	24	4329	330	Brown/Yellow	Blotched	Omnivorous		5.4	14.5	Oriental	Aquatic	Wetlands	15.3066	794.2	Vulnerable	Decreasing
Peltocephalus_dumerilianus		11155						46.6	10.7	Neotropic	Aquatic	Wetlands			Vulnerable	Unspecified
Pelusios_adansonii	9.8	1134	238	Yellow	Blotched	Carnivorous			7	Afrotropic	Aquatic	Wetlands	27.3505	254.881
Pelusios_bechuanicus		3737		Black	Uniform	Carnivorous			34.5	Afrotropic	Semiaquatic
Pelusios_broadleyi		237								Afrotropic	Aquatic	Wetlands			Vulnerable	Unspecified
Pelusios_carinatus	47	2639								Afrotropic	Aquatic	Wetlands
Pelusios_castaneus	41	2189		Brown	Uniform	Carnivorous	Cathemeral	12.9	12	Afrotropic	Aquatic	Wetlands	25.7908	143.314
Pelusios_castanoides	47	1169						10.85	18	Afrotropic	Aquatic/Terrestrial				Least Concern	Unspecified
Pelusios_chapini	47	6255						12.9	12	Afrotropic	Aquatic
Pelusios_gabonensis	15.6	3737		Black	Striped		Diurl			Afrotropic	Aquatic	Wetlands	23.142	77.4624
Pelusios_niger	14.7	4633							11	Afrotropic	Arboreal/Saxicolous/Terrestrial	Wetlands	25.1687	103.003	Near Threatened	Decreasing
Pelusios_rhodesianus	5.8	1458						11.15	12.5	Afrotropic	Arboreal/Saxicolous/Terrestrial	Wetlands	21.7188	167.242	Least Concern	Unspecified
Pelusios_sinuatus	14.7	24117	550	Brown	Uniform	Omnivorous	Nocturl		23.5	Afrotropic	Aquatic	Wetlands	22.9253	205.879
Pelusios_subniger	47	601		Black/Brown/Gray/Yellow	Uniform	Omnivorous	Nocturl	12.9	12	Afrotropic	Arboreal/Saxicolous/Terrestrial	Wetlands	22.0883	229.094	Least Concern	Unspecified
Pelusios_williamsi		1357							12.5	Afrotropic	Aquatic	Wetlands
Phrynops_geoffroanus	37.5	4386					Diurl		12.5	Neotropic	Aquatic	Wetlands	23.6185	151.742
Phrynops_hilarii	37.4	6067	400	Brown/Yellow	Blotched	Carnivorous	Diurl	18	18	Neotropic	Aquatic	Wetlands	19.2371	404.448
Phrynops_tuberosus	37.5	5705							12.5	Neotropic	Aquatic	Wetlands
Phrynops_williamsi		4540							9	Neotropic	Aquatic/Terrestrial	Wetlands			Vulnerable	Decreasing
Platemys_platycephala	20	872	180	Black/Brown/Orange/Yellow	Uniform	Carnivorous	Nocturl	27	1	Neotropic	Arboreal/Saxicolous/Terrestrial	Wetlands	24.0586	73.7262
Platysternon_megacephalum	27						Nocturl		2.5	Oriental	Aquatic	Forest/Wetlands	21.8574	441.321	Critically Endangered	Decreasing
Podocnemis_erythrocephala	18	3584					Cathemeral		7.85	Neotropic	Aquatic	Wetlands	25.2343	46.3768	Vulnerable	Unspecified
Podocnemis_expansa	25.3	64845	1070	Brown/Gray/Green	Uniform	Omnivorous	Diurl	37.2	91.5	Neotropic	Aquatic	Wetlands	24.8709	60.1353	Lower Risk/conservation dependent
Podocnemis_sextuberculata	14.1	3907					Nocturl	37.2	37.5	Neotropic	Aquatic	Wetlands	25.6935	51.3446	Vulnerable	Unspecified
Podocnemis_unifilis	23.5	13585	450	Black/Brown	Uniform	Omnivorous	Nocturl	24.4	24	Neotropic	Aquatic	Wetlands	24.996	67.7072	Vulnerable	Unspecified
Podocnemis_vogli		5800						18.42	13.5	Neotropic	Aquatic
Psammobates_oculifer	6.7	705	150	Black/Yellow	Blotched		Diurl	16.43	1	Afrotropic	Terrestrial	Desert	20.6075	442.699
Pseudemys_alabamensis	10.5	4269	360	Brown	Uniform	Herbivorous	Diurl	11.9	12	Nearctic	Aquatic	Wetlands	19.5415	601.038	Endangered	Unspecified
Pseudemys_concinna	44	8771	330	Brown	Uniform	Omnivorous	Diurl	12.095	16.8	Nearctic	Aquatic	Wetlands	16.8547	753.301	Least Concern	Unknown
Pseudemys_gorzugi	44	2992						12.095	15	Nearctic	Aquatic	Wetlands			Near Threatened	Unknown
Pseudemys_nelsoni	30	6266	305	Brown/Red	Blotched	Herbivorous	Diurl	11.065	14.5	Nearctic	Aquatic	Wetlands	21.626	437.615	Least Concern	Stable
Pseudemys_peninsularis	44	7352	330	Brown/Yellow	Blotched		Diurl	12.29	15	Nearctic	Aquatic	Wetlands	22.0527	407.442	Least Concern	Unknown
Pseudemys_rubriventris	55	7204	400	Brown/Red/Yellow	Blotched		Diurl	11.9	14.5	Nearctic	Aquatic	Wetlands	13.5364	810.068	Near Threatened	Unknown
Pseudemys_texana	44	4269	305	Black/Green/Yellow	Blotched	Herbivorous		12.095	13.25	Nearctic	Aquatic/Terrestrial	Wetlands			Least Concern	Unknown
Pyxis_planicauda		890		Black/Green/Yellow	Blotched			17.75	1	Madagascan	Terrestrial	Wetlands			Critically Endangered	Decreasing
Rheodytes_leukops		2170	260	Brown	Uniform	Omnivorous		7.5	18.8	Australo-Pacific	Aquatic/Terrestrial	Wetlands			Vulnerable	Unspecified
Rhinoclemmys_annulata		1790		Brown/Yellow	Blotched	Herbivorous	Diurl		1.5	Neotropic	Aquatic/Terrestrial	Wetlands			Near Threatened	Unspecified
Rhinoclemmys_areolata	19.4	1993		Brown	Uniform			39.55	1.5	Neotropic	Arboreal/Saxicolous/Terrestrial	Forest/Savan/Shrubland/Wetlands	25.1885	176.605	Near Threatened	Decreasing
Rhinoclemmys_diademata		3263						47.2	2	Neotropic
Rhinoclemmys_funerea	5.8	4919	375	Brown	Uniform			15	3.1	Neotropic	Aquatic/Terrestrial	Wetlands			Near Threatened	Unspecified
Rhinoclemmys_melanosterna		3767						37.4	2	Neotropic
Rhinoclemmys_pulcherrima	27	1463	200	Brown/Yellow	Blotched	Herbivorous	Diurl		3	Neotropic	Terrestrial	Forest/Wetlands	22.9837	140.557
Rhinoclemmys_punctularia	5.8	2363	226	Brown	Uniform				1.5	Neotropic	Terrestrial	Wetlands
Rhinoclemmys_rubida	11.7	1790	135.9	Brown/Yellow	Blotched		Diurl		1.5	Neotropic	Terrestrial	Forest/Shrubland	22.8567	128.775	Near Threatened	Decreasing
Sacalia_bealei	27.4	958	180	Brown/Yellow	Blotched	Carnivorous	Nocturl		3.5	Oriental	Aquatic	Wetlands	20.9796	553.121	Endangered	Unspecified
Sacalia_quadriocellata		492	150	Brown/Yellow	Uniform				2	Oriental	Aquatic/Terrestrial	Forest/Wetlands			Critically Endangered	Decreasing
Siebenrockiella_crassicollis	16.8	1262	200	Black	Uniform	Carnivorous	Nocturl	19.2	1.3	Oriental	Arboreal/Saxicolous/Terrestrial	Forest/Wetlands	26.2902	85.0906	Endangered	Decreasing
Siebenrockiella_leytensis		3767	300	Black/Brown	Uniform					Oriental	Aquatic/Terrestrial	Forest/Wetlands			Critically Endangered	Decreasing
Staurotypus_salvinii	26.4	2713	380	Black/Brown/Green	Uniform	Carnivorous	Nocturl	10.57	5.36	Neotropic	Aquatic	Wetlands	23.408	92.9642	Near Threatened	Unspecified
Staurotypus_triporcatus	26.4	10147	360	Black/Brown/Green	Uniform	Carnivorous		16.24	10	Neotropic	Aquatic	Wetlands	24.4362	173.344	Near Threatened	Unspecified
Sternotherus_carinatus	33.5	665	150	Brown	Blotched	Carnivorous	Diurl	5.78	4.2	Nearctic	Aquatic	Wetlands	17.9854	756.795	Least Concern	Unknown
Sternotherus_depressus	40	346	100	Black/Brown	Uniform		Nocturl	5.27	2.73	Nearctic	Aquatic	Wetlands	16.9091	722.032	Critically Endangered	Decreasing
Sternotherus_minor	23.1	390	127	Brown/Yellow	Blotched	Carnivorous	Cathemeral	5.235	3	Nearctic	Aquatic	Wetlands	17.5987	661.576	Least Concern	Unknown
Sternotherus_odoratus	54.9	399	140	Black/Brown/Yellow	Blotched	Omnivorous	Nocturl	3.35	3.025	Nearctic	Aquatic	Wetlands	14.0482	817.347	Least Concern	Stable
Stigmochelys_pardalis	54.9	54839	400	Black/Brown/Yellow	Blotched	Herbivorous	Cathemeral	59.58	8.67	Afrotropic	Terrestrial	Savan/Shrubland	22.0473	261.671	Least Concern	Unknown
Terrapene_carolina	138	1093		Brown	Blotched/striped		Diurl	9.91	4	Nearctic	Arboreal/Saxicolous/Terrestrial	Forest/Shrubland/Wetlands	15.2926	772.065	Vulnerable	Decreasing
Terrapene_coahuila	138	681		Brown	Uniform	Omnivorous	Crepuscular	5.68	3.8	Nearctic	Aquatic	Wetlands	20.9647	530.043	Endangered	Decreasing
Terrapene_nelsoni	18.9	586					Diurl	18.46	2.7	Nearctic	Terrestrial	Wetlands	22.2368	479.629	Data Deficient	Unspecified
Testudo_graeca	116	4981	185	Brown/Yellow	Blotched	Herbivorous	Diurl	14.2	5	Saharo-Sindian	Terrestrial	Desert/Shrubland	15.1732	814.905	Vulnerable	Unspecified
Testudo_hermanni	127	7363	280	Black/Yellow	Blotched	Herbivorous	Cathemeral	14.4	4.5	Saharo-Sindian	Terrestrial	Desert/Shrubland	12.6374	700.765	Near Threatened	Decreasing
Testudo_kleinmanni	100	667		Black/Brown/Yellow	Blotched		Diurl	11.2	3	Saharo-Sindian	Terrestrial	Desert/Shrubland	20.4982	513.977	Critically Endangered	Decreasing
Testudo_marginata	100	10956	350	Black/Brown/Yellow	Blotched	Herbivorous	Diurl	17.7	6.5	Saharo-Sindian	Terrestrial	Forest/Shrubland	13.9202	691.463	Least Concern	Stable
Trachemys_adiutrix										Neotropic					Endangered	Unspecified
Trachemys_callirostris	75	1895	350	Brown/Green	Uniform		Diurl	11.44	9.7	Neotropic	Aquatic	Wetlands	23.97	43.0792
Trachemys_decorata	9.6	4668						16	12	Neotropic	Aquatic	Wetlands	24.0339	131.269	Vulnerable	Unspecified
Trachemys_decussata	75	6725						13.3	5	Neotropic
Trachemys_dorbigni	13.1	2399	300	Brown/Green	Uniform	Omnivorous	Diurl	11.44	9.7	Neotropic	Aquatic	Wetlands	18.3673	446.093
Trachemys_gaigeae	75	3539	280	Brown	Uniform			11.44	9.85	Nearctic	Aquatic/Terrestrial	Wetlands			Vulnerable	Unknown
Trachemys_grayi	13.1	1854						11.1	9.35	Neotropic	Aquatic
Trachemys_nebulosa	75	5828	370	Black/Brown	Uniform		Cathemeral	11.44	9.85	Nearctic	Aquatic	Wetlands
Trachemys_stejnegeri	49	2549					Diurl		8.5	Neotropic	Aquatic	Wetlands	24.1027	129.517	Near Threatened	Unspecified
Trachemys_taylori	8.1	1854		Black/Brown/Green	Uniform				9.85	Nearctic	Aquatic	Wetlands	21.1566	533.683	Endangered	Decreasing
Trachemys_terrapen	75	3927	270	Black/Brown	Uniform	Omnivorous	Diurl		4	Neotropic	Aquatic	Wetlands			Vulnerable	Unspecified
Trachemys_venusta	25	11830		Black/Brown	Uniform		Diurl		9.35	Neotropic	Aquatic	Wetlands	24.1801	129.796
Trionyx_triunguis	50.7	111954	120	Black/Brown	Blotched	Omnivorous	Diurl		40	Afrotropic	Aquatic	Wetlands	25.6121	203.421	Vulnerable	Decreasing
Vijayachelys_silvatica	50.6	370	120	Black/Brown	Uniform	Omnivorous	Cathemeral		2	Oriental	Terrestrial	Forest	25.9192	117.634	Endangered	Decreasing
